# Supplementary material for: Efficient Expression in Leishmania tarentolae (LEXSY) of the Receptor-Binding Domain of the SARS-CoV-2 S-Protein and the Acetylcholine-Binding Protein from Lymnaea stagnalis
Source: Molecules. 2024 Feb 21;29(5):943. doi: 10.3390/molecules29050943 (PMC10934791; doi:10.3390/molecules29050943)
Supplement: Supplementary file 1 [file molecules-29-00943-s001.zip]

Archive with 1 entries (1 files):
- molecules-2761199-supplementary.pdf
